# Supplementary material for: Invited Review: Antimicrobial Use and Antimicrobial Resistance in Pathogens Associated with Diarrhea and Pneumonia in Dairy Calves
Source: Animals (Basel). 2022 Mar 18;12(6):771. doi: 10.3390/ani12060771 (PMC8944629; doi:10.3390/ani12060771)
Supplement: Supplementary file 1 [file animals-12-00771-s001.zip]

Archive with 1 entries (1 files):
- animals-1562176-supplementary.pdf
